# Supplementary material for: Placental growth factor exerts a dual function for cardiomyogenesis and vasculogenesis during heart development
Source: Nat Commun. 2023 Sep 5;14:5435. doi: 10.1038/s41467-023-41305-7 (PMC10480216; doi:10.1038/s41467-023-41305-7)
Supplement: Supplementary file 4 — Supplementary Data 1 [file 41467_2023_41305_MOESM4_ESM.xlsx]

## Sheet: Sheet1
Supplementary Data 1. Representative 52 growth factors analyzed in this study.
Abbreviation	Name	ModRNA
BMP2	Bone morphogenic protein 2
BMP4	Bone morphogenic protein 4	#
BMP5	Bone morphogenic protein 5
BMP7	Bone morphogenic protein 7
BMP10	Bone morphogenic protein 10
CLEC11A (SCGF)	C-type lectin domain containing 11A (Stem cell growth factor)	#
CSF1 (MCSF1)	Colony stimulating factor 1 (Macrophage colony stimulating factor 1)
CSF3 (GCSF)	Colony stimulating factor 3 (Granulocyte colony stimulating factor)	#
CXCL12 (SDF1a)	C-X-C motif chemokine ligand 12 (Stromal cell-derived factor 1a)	#
EGF	Epidermal growth factor
EGFL6	Epidermal growth factor-like protein 6
EGFL7	Epidermal growth factor-like protein 7
FGF2	Fibroblast growth factor 2	#
FGF4	Fibroblast growth factor 4	#
FGF7	Fibroblast growth factor 7
FGF8	Fibroblast growth factor 8
FGF9	Fibroblast growth factor 9
FGF10	Fibroblast growth factor 10
FGF12	Fibroblast growth factor 12	#
FGF16	Fibroblast growth factor 16
FGF17	Fibroblast growth factor 17	#
FGF23	Fibroblast growth factor 23
FST	Follistatin
GDF3	Growth differentiation factor 3
GDF5	Growth differentiation factor 5
GDF6	Growth differentiation factor 6
GDF9	Growth differentiation factor 9
GDF10	Growth differentiation factor 10	#
GDF15	Growth differentiation factor 15
HGF	Hepatocyte Growth Factor	#
IGF1	Insulin-like growth factor 1	#
IGF2	Insulin-like growth factor 2	#
IGFBP2	Insulin-like growth factor binding protein 2
IGFBP3	Insulin-like growth factor binding protein 3
IGFBP4	Insulin-like growth factor binding protein 4	#
IGFBP5	Insulin-like growth factor binding protein 5	#
IGFBP6	Insulin-like growth factor binding protein 6
IGFBP7	Insulin-like growth factor binding protein 7
NGF	Nerve growth factor	#
NRG1	Neuregulin 1	#
PDGFA	Platelet derived growth factor subunit A	#
PDGFB	Platelet derived growth factor subunit B	#
PLGF	Placental growth factor	#
RLN2	Relaxin 2	#
TGFB1	Transforming growth factor-b1	#
TGFB2	Transforming growth factor-b2	#
TGFB3	Transforming growth factor-b3
TNFa	Tumor necrosis factor-a	#
VEGFA	Vascular endothelial growth factor-A	#
VEGFB	Vascular endothelial growth factor-B
VEGFC	Vascular endothelial growth factor-C
VEGFD	Vascular endothelial growth factor-D
*The growth factors indicated by (#) were transcribed into chemically modified mRNA (modRNA) and constituted the unique modRNA library.
