# Supplementary material for: Placental growth factor exerts a dual function for cardiomyogenesis and vasculogenesis during heart development
Source: Nat Commun. 2023 Sep 5;14:5435. doi: 10.1038/s41467-023-41305-7 (PMC10480216; doi:10.1038/s41467-023-41305-7)
Supplement: Supplementary file 5 — Supplementary Data 2 [file 41467_2023_41305_MOESM5_ESM.xlsx]

## Sheet: Sheet1
Supplementary Data 2. List of the modPLGF-transfected, WT and PLGF-KO hESC-derived cardiac differentiating cells-enriched genes at Day 4.
modPLGF vs WT						WT vs PLGF-KO
modPLGF-enriched			WT-enriched			WT-enriched			PLGF-KO-enriched
Gene	LogFC	P-Value	Gene	LogFC	P-Value	Gene	LogFC	P-Value	Gene	LogFC	P-Value
PLGF	6.62798	7.83e-06	GYPB	3.6705	2.42e-06	MCCC2	3.79092	3.95e-06	RP11-553A10.1	4.69271	6.14e-06
RGS4	4.53931	2.67e-05	FZD5	3.37664	8.82e-05	FRG1B	3.20018	1.56e-05	SENP3-EIF4A1	4.25067	0.009182
NTRK2	3.8855	3.26e-06	RP11-148B6.1	3.2798	0.000125	CTC-260E6.4	3.16914	2.16e-05	MSANTD3-TMEFF1	3.55916	0.006974
HOTAIRM1	3.65152	1.43e-06	HSPE1-MOB4	3.27365	0.000223	LIX1	3.15479	0.000169	MT-TM	3.53315	2.6e-06
HOXA1	3.37241	1.9e-05	TDGF1	3.1426	3.8e-05	H19	3.05359	0.000615	RP11-455F5.3	3.40186	7.79e-06
GUCY1A3	3.265	9.59e-06	EOMES	2.90998	8.7e-06	ZNF542P	2.98301	5.64e-06	TRIM39-RPP21	2.79272	8.94e-05
H19	3.262	0.000494	GRIK3	2.86417	4.99e-05	HAPLN1	2.92019	0.000217	SLC52A3	2.71067	5.9e-06
CBLN2	3.16318	2.7e-05	GYPE	2.82055	8.23e-05	NID2	2.91498	0.000389	MT-TQ	2.51167	2.45e-05
HAND2	3.11606	1.27e-05	CST1	2.80849	3.09e-06	CTC-260E6.6	2.91319	0.000163	C9orf135	2.4842	0.003564
GATA6-AS1	3.10383	9.92e-05	MIR367	2.75008	0.003428	CDH11	2.88935	6.17e-05	FAR2P1	2.33571	3.85e-05
TGFB2	3.06306	4.37e-05	SOX17	2.74372	2.29e-05	PDGFRA	2.48369	0.000253	SSXP10	2.30384	2.03e-05
NID2	3.0515	0.000339	CYP26A1	2.74193	4.27e-05	KDR	2.4745	1.07e-05	RP11-348J12.5	2.3031	0.000757
RGS5	2.99937	0.000139	DIO3OS	2.54367	0.000165	LRRTM1	2.43158	0.000122	PRSS1	2.26048	6.21e-05
LIX1	2.99917	0.000212	DIO3	2.50745	7.23e-05	ZNF506	2.39815	4.01e-05	CBR1	2.2548	0.0001
HOXB1	2.93294	4.34e-06	MAL2	2.45805	0.000516	N4BP2L1	2.39779	0.000209	PVRL3-AS1	2.14428	0.007108
PBX3	2.90919	5.75e-05	LINC01356	2.44308	9.98e-05	CFC1	2.39577	0.000261	RP11-758I14.3	2.14377	0.000402
CD82	2.8677	0.000315	TDGF1P3	2.43211	0.000369	SNAI2	2.38843	7e-05	ABCC4	2.13774	9.27e-05
HAND2-AS1	2.76695	0.000123	KLHL14	2.41606	5.42e-06	HAND1	2.36081	0.000182	CYP26A1	2.12692	0.000102
HEY1	2.73865	3.78e-05	AP1M2	2.39072	0.000108	MEIS1	2.34597	7.15e-05	ZNF321P	2.12395	4.3e-05
COL1A1	2.70881	0.000142	LRP8	2.3692	1.25e-05	ART5	2.31202	0.000892	CCL2	2.02142	0.008967
PYGM	2.65178	0.000183	COCH	2.3665	2.51e-05	THUMPD3	2.30328	3.33e-05	SORCS1	2.00471	0.003091
SMOC1	2.64536	0.000307	RAB17	2.35755	8.13e-05	ZNF562	2.29284	4.17e-05	EEF1E1-BLOC1S5	1.97186	4.29e-05
VIM	2.59917	5.49e-05	ITLN2	2.348	0.000839	ALPK2	2.29201	0.000116	STC2	1.95827	2.81e-05
SLC30A3	2.58319	0.000511	RP11-114G22.1	2.34691	0.000916	DGKI	2.27828	0.001015	RP11-511B23.1	1.93568	5.39e-05
MICAL2	2.5481	9.53e-06	SHISA3	2.32432	0.000117	APLNR	2.27325	0.000269	PIM2	1.92515	0.000213
FAXDC2	2.54123	1.04e-05	TMPRSS2	2.31411	8.64e-05	MEIS2	2.26824	8.79e-06	ADM	1.91558	2.05e-05
STC2	2.53896	4.89e-06	ARHGAP24	2.30218	0.00014	NRP1	2.26762	1.26e-05	FAM122C	1.90724	0.001177
CALB2	2.4942	0.000669	MIR302D	2.28093	0.001799	RP11-113C12.4	2.25584	4.64e-05	ASNS	1.90719	3.41e-05
MEF2C	2.4764	5.22e-05	RP11-1008C21.2	2.27939	0.000945	TMEM88	2.24816	0.002291	FZD5	1.89645	0.000805
HBE1	2.4065	1.21e-05	CTD-2501M5.1	2.27827	1.64e-05	RP11-256I9.2	2.23355	0.000506	LINC01405	1.80972	0.000121
SLC16A12	2.39415	6.33e-06	HHEX	2.2668	9.03e-05	KCTD11	2.16231	9.29e-06	RP11-153K16.1	1.7425	0.001894
PLSCR5	2.39005	2.6e-05	PMAIP1	2.19139	0.00141	CFC1B	2.13435	0.001026	TRIB3	1.73827	8.13e-05
ALX1	2.37657	5.79e-05	MIR302A	2.13275	3.96e-05	NRG2	2.13027	0.000872	CHAC1	1.72891	0.000417
TBX5	2.35714	5.69e-05	HLA-B	2.11939	6.25e-05	RP11-33A14.1	2.0952	0.00012	ATF5	1.72673	2.16e-05
BAALC	2.35391	9.36e-05	AC007326.1	2.10171	0.00128	ALPK3	2.09332	2.22e-05	ATF3	1.71444	0.000473
MYL4	2.33812	0.000175	S100A14	2.0785	0.000191	HAND2	2.0763	8.44e-05	PLXDC1	1.69996	0.000479
ALDH1A2	2.29743	0.000133	snoU2_19	2.07443	3.76e-05	FAR2P2	2.07535	5.53e-05	STMN2	1.69396	0.000443
AFAP1L2	2.29178	0.000294	MIR302B	2.06249	4.27e-05	snoU2_19	2.07443	3.79e-05	SYTL5	1.66885	0.000398
PDGFRA	2.28185	0.00034	PPAP2C	2.05155	0.000125	CCDC3	2.06143	0.000314	CER1	1.65399	0.000777
HMGCLL1	2.27695	2.36e-05	CCKBR	2.0374	4.5e-05	SVEP1	2.02029	0.000185	LINC00632	1.64651	0.000172
IGF2	2.27148	0.000553	FAM124A	2.03158	0.000231	CTD-2514C3.1	2.01277	0.000174	NMRK2	1.63948	0.000295
RP11-15H20.7	2.26035	9.99e-06	EGFLAM-AS4	2.03138	0.000263	RP11-1008C21.2	1.9842	0.00154	DDIT3	1.62532	0.000271
TNNT2	2.25493	0.00053	CER1	2.02229	0.000353	RP11-256I9.3	1.96802	0.003402	ECHDC2	1.6206	3.5e-05
RFTN1	2.25314	0.000186	TLE1	2.0112	1.87e-05	SCGB1A1	1.95118	0.008607	APOA2	1.60921	9.18e-05
LRRC4	2.23003	1.32e-05	RP11-148B6.2	1.99037	0.006492	DACT1	1.93921	0.002083	CHURC1-FNTB	1.59731	7.33e-05
GNG2	2.22596	7.55e-06	PCDH1	1.98824	0.000292	HTRA1	1.93306	0.00041	MIR205HG	1.58918	0.000285
MEIS2	2.22203	8.6e-06	EPCAM	1.98451	0.000373	FGF10	1.92945	0.000481	FAAH	1.58804	4.39e-05
AKR1C2	2.21454	3.4e-05	CTD-2396E7.11	1.97112	8.28e-05	GYPB	1.92776	0.000108	CLDN3	1.57992	6.84e-05
PTGIS	2.21168	4.86e-05	KIT	1.95878	0.000433	SERHL	1.92196	2.38e-05	MAL2	1.57636	0.002493
MEIS1	2.21158	9.58e-05	LINC00261	1.9538	0.000228	ADAM12	1.91642	0.00126	SLC34A2	1.57595	5.08e-05
PPP1R3C	2.21063	8.54e-06	CLDN7	1.93896	0.000358	FOXC2	1.90776	0.002841	ARSE	1.55817	7.93e-05
SNCAIP	2.20037	5.62e-05	GATM	1.92751	0.000186	RP11-69E11.4	1.8945	0.000241	GPC4	1.55668	0.000387
HOXB3	2.18904	0.002259	UCP2	1.92633	3.03e-05	RGL1	1.88242	0.000343	APOC1	1.55312	0.000509
HOXB-AS1	2.18409	0.000117	RP3-467D16.3	1.92416	0.000376	CBLN2	1.87835	0.00017	SEMA3E	1.54777	0.000515
CLMN	2.17747	5.02e-05	NRG1	1.91418	5.05e-05	AC073071.1	1.872	0.000421	ENPP2	1.54163	4.57e-05
RP11-834C11.4	2.15147	8.97e-05	AC005276.1	1.91299	0.000666	ZNF229	1.86853	2.2e-05	SLC37A1	1.51967	0.000301
LRP2	2.13337	1.59e-05	MUSTN1	1.90937	0.001061	BMP4	1.858	0.00065	SIX3	1.51023	9.29e-05
TGFBI	2.13062	5.16e-05	DMBX1	1.89389	0.000464	BOC	1.83283	0.000203	RP11-148B6.1	1.50054	0.002453
CCBE1	2.11547	2.75e-05	SOX2	1.87644	0.00208	ZEB2	1.82624	0.000582	DIO3	1.49991	0.000467
NOS2	2.10723	6.03e-05	FOXA2	1.86708	0.0007	NRXN3	1.82422	9.38e-05	RGCC	1.49051	0.001979
DACT3	2.10133	0.002017	RGS16	1.86701	5.97e-05	LINC00116	1.82281	7.32e-05	HTATIP2	1.49016	0.000229
AKR1C1	2.09013	0.001406	RP11-867G2.6	1.86416	0.000425	NCAM1	1.82187	0.003094	APELA	1.48782	0.005522
CRB2	2.0868	0.00014	TNNC1	1.8641	2.7e-05	SERHL2	1.81978	6.65e-05	FAM159B	1.48373	0.000615
RAB37	2.07738	4.04e-05	ESRP2	1.85919	0.000153	CYB5D1	1.80306	0.000269	PMAIP1	1.48071	0.005798
ZNF503	2.07472	1.04e-05	KIF1A	1.84704	4.67e-05	NKX3-1	1.79412	0.000807	FAM122B	1.47554	0.000277
HOXB2	2.0435	0.00094	FGF17	1.84133	0.000209	KLHL4	1.77915	3.43e-05	FAM47E-STBD1	1.47242	0.000276
SMYD1	2.04103	8.94e-05	TGIF2-C20orf24	1.83473	8.17e-05	NETO1	1.76942	0.000974	PAMR1	1.47174	4.78e-05
BMP5	2.03668	1.28e-05	IGFBP5	1.81479	0.000625	RP13-401N8.3	1.76921	0.000361	LDOC1	1.46705	5.56e-05
TRIM55	2.01302	7.7e-05	GAL	1.8084	0.004487	HOXB3	1.76008	0.004857	DTNA	1.4596	7.33e-05
LEF1	2.01072	0.000663	MIR302C	1.80598	0.000173	MYLK3	1.75924	0.001457	MTUS1	1.45807	0.000164
RCSD1	2.00532	6.5e-05	ZDHHC23	1.80369	0.000117	VIM	1.75513	0.000254	PLA2G16	1.45381	0.000831
CLSTN2	2.00143	0.000166	PPFIBP2	1.78959	0.000304	AL157871.2	1.74138	0.010313	GPC3	1.45059	0.001535
SORL1	1.98981	3.67e-05	GALNT18	1.78459	0.000379	EBF2	1.74101	0.000126	RP11-119D9.4	1.44882	0.004219
UNC5C	1.97493	0.000831	SLC28A2	1.77817	0.000334	BMP5	1.73853	7.78e-05	GAL	1.44839	0.009383
TXNIP	1.9716	0.000302	PODN	1.76565	0.000415	RP11-561B11.2	1.72713	0.006125	CTSH	1.44468	0.000443
MYOCD	1.96979	6.46e-05	SCNN1A	1.76544	0.000384	MCTS2P	1.7246	4.36e-05	APOE	1.44286	0.000735
RN7SL493P	1.94854	0.000134	RP11-303G3.6	1.75256	2.06e-05	FAR2P3	1.72041	0.000555	JUN	1.42565	0.000375
GUCY1B3	1.94281	1.48e-05	CDH1	1.75245	0.000539	LEF1	1.7083	0.001927	SOX2	1.4244	0.004959
ARHGAP6	1.93476	1.56e-05	CXCR4	1.74212	6.93e-05	JAG1	1.70262	0.000216	TNFRSF12A	1.42263	0.000484
LRRC32	1.93187	0.000131	KIAA1161	1.73625	0.000251	PCDHGB4	1.69693	0.00075	POU5F1	1.41372	0.001844
SPX	1.93003	1.38e-05	PDZK1	1.73258	0.000156	THNSL2	1.69612	6.9e-05	RP13-714J12.1	1.41265	0.000348
DNAJC5G	1.92938	3.81e-05	CNDP2	1.7294	0.000115	WNT5A	1.68016	0.000634	CFLAR	1.39754	7.11e-05
SBSPON	1.92681	0.000396	CTD-2311M21.2	1.72887	0.000786	PMP22	1.67677	6.53e-05	LINC00467	1.39326	0.000512
WNT5A	1.90927	0.000389	VIL1	1.72674	7.41e-05	ST8SIA1	1.67542	0.001469	MARCHF11	1.38817	0.00103
KCTD12	1.90579	4.67e-05	SLC7A5	1.71239	3.04e-05	PCDHB16	1.67055	0.000133	CLEC2A	1.38473	0.00017
ANK3	1.88692	0.000132	VWF	1.70826	5.45e-05	SHD	1.66754	0.001369	TMBIM4	1.37799	0.000876
RP11-175E9.1	1.87044	0.000547	NUP210	1.70698	5.53e-05	SLC30A3	1.66664	0.002953	FST	1.37153	0.000104
TARID	1.86576	0.000128	MTARC1	1.70582	0.002552	CXCL14	1.66538	0.002206	DCLK1	1.37138	0.003874
FGF10	1.8497	0.000296	WFDC2	1.69528	0.00021	MOK	1.66342	0.001936	LINC01356	1.36009	0.00015
PDZRN3	1.83349	0.000119	GYLTL1B	1.68833	3.52e-05	SLC46A3	1.6165	0.000486	FOXD3-AS1	1.35974	0.001699
MYL7	1.82083	0.000383	CRYM	1.68472	0.000124	PPIEL	1.60581	6.34e-05	S100A14	1.35712	0.000438
PMP22	1.80825	5.5e-05	RP11-449P1.1	1.68468	0.001216	PTN	1.60153	8.47e-05	LGALS12	1.35533	0.000452
MEF2C-AS1	1.80081	0.003483	SEL1L3	1.6794	0.000174	CYP1B1	1.58372	7.66e-05	RNASE1	1.35364	0.001329
ARL4C	1.79687	0.001657	DCLK1	1.6731	0.001833	TUBB6	1.57134	0.003561	RP11-395B7.4	1.3486	0.000342
PGA5	1.79521	0.000447	COL19A1	1.67027	0.0002	EDNRB	1.57082	7.25e-05	BBS9	1.34696	0.000407
RP11-442N1.1	1.79421	0.003034	SMAGP	1.66551	0.000976	RP11-85G21.3	1.5563	0.000116	TAC4	1.3466	0.000474
CPEB4	1.7779	0.000617	PCAT14	1.66284	0.00025	TCF21	1.52023	5.16e-05	LINC00371	1.34597	0.004091
ACTN3	1.76911	4.36e-05	UCHL1	1.65774	0.000194	PLXNA2	1.51364	0.001602	HS6ST2	1.34281	7.08e-05
SH3KBP1	1.76037	0.000199	APOA2	1.65309	0.000949	PDE1C	1.50933	0.001055	FEZ1	1.34247	9.14e-05
CCDC3	1.75278	0.000518	IL23A	1.64981	0.000244	CLSTN2	1.49865	0.000818	HRASLS5	1.34072	0.000257
