# Supplementary material for: Placental growth factor exerts a dual function for cardiomyogenesis and vasculogenesis during heart development
Source: Nat Commun. 2023 Sep 5;14:5435. doi: 10.1038/s41467-023-41305-7 (PMC10480216; doi:10.1038/s41467-023-41305-7)
Supplement: Supplementary file 6 — Supplementary Data 3 [file 41467_2023_41305_MOESM6_ESM.xlsx]

## Sheet: Sheet1
Supplementary Data 3. List of the modPLGF-transfected, WT and PLGF-KO hESC-derived cardiac differentiating cells-enriched genes at Day 6.
modPLGF vs WT						WT vs PLGF-KO
modPLGF-enriched			WT-enriched			WT-enriched			PLGF-KO-enriched
Gene	LogFC	P-Value	Gene	LogFC	P-Value	Gene	LogFC	P-Value	Gene	LogFC	P-Value
PGF	7.37063	5.46e-05	RP11-148B6.1	3.30811	0.012135	H19	6.74015	1.28e-05	RP11-553A10.1	4.00835	4.18e-06
AKR1C1	3.54145	0.002446	CTC-435M10.3	2.99528	0.00207	AC004556.2	5.38579	1.17e-06	SSXP10	4.00346	2.38e-06
RP11-864I4.1	3.49451	5.22e-05	POU5F1	2.91709	0.035517	CTD-2545M3.8	4.48384	0.00079	RP11-455F5.3	3.73209	2.75e-06
TXNDC5	3.4121	0.000598	RP11-977G19.11	2.55451	0.00311	MCCC2	3.45461	2.57e-06	MIR4683	3.14185	2.92e-06
CTD-2545M3.8	3.11614	0.00582	MUSTN1	2.27273	0.008671	ZNF542P	3.37119	3.84e-06	RP4-777O23.3	3.10567	7.34e-06
MYL3	2.61345	0.003107	TRIML2	2.27234	0.040043	MYH6	3.17335	0.006247	MT-TM	3.04286	3.28e-06
MTND4P12	2.52648	0.022132	GABRP	2.2062	0.016772	VCAM1	3.06535	0.000171	PLXDC1	2.90508	6.69e-06
CTD-2574D22.6	2.44123	9.05e-05	LINC01356	2.18492	0.020825	FRG1B	2.97587	3.77e-06	CST2	2.70471	5.33e-06
MYBPC3	2.43695	0.000804	S100A14	2.17233	0.015832	CTC-435M10.3	2.97309	0.001092	PVRL3-AS1	2.69839	3.05e-05
RP11-807H17.1	2.4213	0.005666	MIR367	2.1126	0.011258	TNNT2	2.75503	0.004267	FAR2P1	2.45198	9.37e-06
MYH7	2.36251	0.001741	ETNPPL	2.05893	0.018535	SMPX	2.74321	0.000971	CST1	2.43788	0.000117
ASB2	2.30957	0.003191	CYP4X1	2.05583	0.01654	MYBPC3	2.589	0.001994	LINC01356	2.40557	0.001959
WNT2	2.28749	0.003695	BLOC1S5-TXNDC5	2.01737	0.012141	SMYD1	2.57775	0.003865	DIO3OS	2.39678	0.00048
HSPB7	2.17508	0.002653	APELA	2.0142	0.038247	THUMPD3	2.53263	6.26e-05	ECHDC2	2.38514	0.000328
CGA	2.12213	0.001745	ALAS2	1.98473	0.005584	ZNF562	2.48628	2.1e-05	MED15P9	2.21883	0.000351
SORBS2	2.06332	0.011379	GYPB	1.975	0.009493	CTC-260E6.4	2.4503	4.28e-05	RP11-115D19.1	2.20621	3.48e-05
MASP1	2.06323	0.001502	TFAP2A	1.9356	0.044698	CTC-260E6.6	2.44781	6.58e-05	HNF4A	2.17506	0.000791
DHRS9	2.03111	0.000464	LINC00458	1.8154	0.001298	LDB3	2.37884	0.003965	RAB17	2.17343	0.000195
PPP1R12B	2.01132	0.005219	MIR302D	1.80202	0.011785	PPP1R14C	2.36849	9.2e-05	MT-TQ	2.15918	4.96e-05
ACTN2	2.00384	0.002162	L1TD1	1.76882	0.038506	CTD-2514C3.1	2.33385	0.00059	RP11-3B12.5	2.11182	0.000361
MYOM1	1.99568	0.003253	GRHL3	1.75207	0.038058	ACTA1	2.33266	0.000532	RP11-119D9.4	2.10141	2.59e-05
IGFBP7	1.96847	0.000493	RP11-85G21.3	1.73406	0.039331	AC002398.9	2.29462	0.001995	COL9A2	2.07461	0.000476
SMPX	1.96631	0.005745	ADM	1.72845	0.020074	SLIT2	2.29205	0.00154	MLXIPL	2.07063	0.000818
RP11-203J24.9	1.96312	4.56e-05	IGFBP3	1.71188	0.03953	POPDC2	2.28005	0.011463	S100A14	2.03613	0.007991
RP11-1008C21.2	1.95445	0.00019	DIO3	1.69478	0.008541	UNC45B	2.27675	0.014753	ALAS2	2.03021	0.000497
SLC34A2	1.94299	0.00109	LRRN1	1.6735	0.002628	TRIM55	2.16643	0.002552	PLCXD3	2.02637	0.003855
KCNIP2	1.9285	0.00106	GATA3	1.672	0.002257	CAPN3	2.14089	0.001733	CTD-2228K2.7	2.00211	0.008284
RP11-304C12.5	1.90061	0.003332	PCAT14	1.66247	0.03457	SNORA72	2.13842	1.52e-05	PTGDS	1.98338	0.000442
FSD2	1.84679	0.000705	RGS2	1.65045	0.018877	ITGB1BP2	2.12126	0.000326	ENPP2	1.96062	0.000365
ITGB1BP2	1.81052	0.002339	HMGCS2	1.64474	0.023239	LINC00116	2.09985	0.001193	SOX17	1.91804	0.000987
ACTA2	1.79192	0.002005	ZFP42	1.61104	0.018082	MYOM1	2.05707	0.001978	HNF1A-AS1	1.9006	0.000133
TNNT2	1.77676	0.003596	S100A16	1.60084	0.007217	HSPB7	2.05698	0.008007	RP5-901A4.4	1.89042	0.001054
ACTA1	1.77368	0.000463	PCDH10	1.59915	0.004617	ZNF506	2.03976	2.76e-05	OTOGL	1.88546	0.000409
SYNPO2L	1.71739	0.004198	MIR302A	1.56923	0.019199	RP13-401N8.3	2.03932	9.1e-05	SLC39A5	1.88542	0.000438
PYGM	1.71394	0.002374	MTARC1	1.56804	0.000609	CTD-2545M3.2	2.02109	0.000132	DIO3	1.88447	0.002182
TNNI1	1.70702	0.003057	LINC00261	1.56631	0.014726	SYNPO2L	2.01691	0.006559	CLEC2L	1.86985	6.47e-05
TRDN	1.70332	0.008299	CXCR4	1.55992	0.002267	PDK1	2.01551	0.012364	SLC5A9	1.86159	0.00047
MYH6	1.68919	0.005111	PPFIBP2	1.55459	0.041153	MEF2C	2.00751	0.005786	APOA1	1.85949	0.001036
RP11-20I23.1	1.68142	0.004471	SEMA3E	1.52655	0.012517	ALPK3	1.96415	6.95e-05	SORCS1	1.85431	0.00043
PLN	1.6363	0.001635	SERPINE2	1.52047	0.040937	SLC16A12	1.96153	0.002381	VWF	1.81516	0.000146
CORO6	1.6235	0.008969	LINC00545	1.51651	0.013553	NPY5R	1.95265	0.000628	FAM122C	1.79559	0.001916
PPP1R14C	1.61767	0.000755	CLDN4	1.51032	0.033439	RP11-977G19.11	1.9403	0.022787	NEAT1	1.78658	0.012558
TGM2	1.6045	0.001463	GLYATL2	1.49477	0.000726	MYOCD	1.92772	0.010105	MIR302A	1.78472	0.009268
PPARGC1A	1.59795	0.004944	IHH	1.47663	0.040709	PKIA	1.92621	0.000206	AC115617.2	1.77487	3.5e-05
SPINK4	1.58607	0.002279	ART5	1.47226	0.009856	ACTA2	1.91864	0.016329	FAAH	1.77198	0.001922
CPEB2	1.58447	0.003875	RP11-431J24.2	1.46644	0.014553	GABRP	1.89837	0.022068	LINC01139	1.75612	4.74e-05
GPR183	1.54726	0.013563	MAL2	1.4568	0.014099	CEBPZOS	1.89777	0.000171	CLEC2A	1.75322	8.6e-05
COLGALT2	1.5449	0.011378	GYPE	1.4541	0.003472	BVES	1.86529	0.001683	FP671120.4	1.74811	0.011677
A2M	1.54379	0.000804	AFAP1L2	1.4495	0.026381	MYL4	1.85103	0.014681	FP236383.3	1.74811	0.011677
FAM19A4	1.54306	0.000358	SOST	1.44531	0.004426	ASB2	1.83257	0.0012	PODN	1.74037	0.001569
CORIN	1.54114	0.007722	GRHL2	1.43327	0.028374	ZNF229	1.82712	3.17e-05	GALNT18	1.72645	0.000188
TNNC1	1.53726	0.002483	COL19A1	1.43243	0.029844	DGKI	1.81654	0.034032	APLN	1.72578	0.001073
ACTC1	1.5349	0.003238	AP1M2	1.4081	0.008211	SORBS2	1.80976	0.006561	COL4A1	1.72368	0.000287
SYNE1	1.51794	0.004653	GJA1	1.39349	0.009797	MYL3	1.80141	0.008473	FGFR4	1.7195	0.000149
KLHL41	1.51687	0.000909	PGRMC2	1.39276	0.009393	TBX5	1.79564	0.005641	DDIT4	1.71517	0.004029
RP11-166D19.1	1.5069	0.000271	OVOL2	1.38455	0.010908	BRINP2	1.78863	0.004936	AL353644.10	1.70268	0.010547
MPPED2	1.50025	0.001742	SOX17	1.37982	0.001032	ZNF528-AS1	1.78747	4.69e-05	ACRV1	1.69614	5.85e-05
SNTA1	1.49837	0.00244	RNASE1	1.37043	0.003406	PCDHB5	1.78487	0.000214	FZD5	1.6921	0.001687
MYL7	1.49753	0.003016	HNF1B	1.36381	0.031859	ACTN2	1.77027	0.010708	COL18A1	1.67936	0.002434
SLC25A4	1.49547	0.000456	TMPRSS2	1.36146	0.010267	ETV1	1.75404	0.000136	RP11-295M3.4	1.67209	0.000302
SMYD1	1.48676	0.007176	DUSP4	1.3601	0.003737	NPPA	1.74413	5.15e-05	RP11-455F5.6	1.67186	5.53e-05
RP11-569A11.1	1.48529	0.001383	SNORD20	1.3512	0.000408	NKX2-5	1.74392	0.008243	GGT1	1.67099	5.39e-05
HRC	1.48058	0.00963	FAR2	1.33267	0.001835	ACTC1	1.71961	0.020733	SNHG19	1.66095	0.02272
MOG	1.4771	0.008404	EPAS1	1.32469	0.031952	XIRP1	1.71934	0.019699	RP11-431J24.2	1.65985	0.000813
SLIT2	1.4693	0.004	ITLN2	1.32033	0.019654	SLC17A8	1.70059	0.011982	APOE	1.65493	0.000386
SRL	1.4684	0.00302	CPZ	1.31928	0.019723	ZNF528	1.68453	0.000104	ST20-MTHFS	1.65136	0.002926
RP11-762I7.5	1.46572	0.000933	SNORD101	1.31157	0.002198	MSRB3	1.67421	0.015176	PAPLN	1.65045	0.000177
LMOD1	1.46523	0.006399	TAC3	1.31042	0.00417	LMOD1	1.67164	0.020478	MIR205HG	1.64226	0.000657
AKR1C2	1.46048	0.025264	F2RL2	1.3053	0.008661	MYL7	1.66931	0.032701	REEP6	1.63623	0.000178
MYO18B	1.45981	0.004606	SMAGP	1.30515	0.007475	CSRP1	1.66529	0.000248	LINC01405	1.63386	0.004421
WI2-1896O14.1	1.45939	0.00626	DIO3OS	1.30203	0.039187	ZNF582	1.65261	6.15e-05	BCL2L2-PABPN1	1.62657	7.16e-05
CASZ1	1.45565	0.004528	STEAP1B	1.2932	0.026677	MPPED2	1.60396	0.007312	CST4	1.61668	0.00027
LDB3	1.45164	0.010341	ECSCR	1.29185	0.007184	TGM2	1.60308	0.007349	FAM220A	1.5999	0.000355
TECRL	1.44393	0.003967	GRB7	1.29076	0.009706	APOBEC2	1.60299	0.008436	KIF12	1.59484	0.003471
PDK1	1.43963	0.01452	RP11-511B23.1	1.28527	0.003365	POPDC3	1.58298	0.000819	MIR503HG	1.5897	0.00116
SLC47A1	1.43833	0.001411	FRY	1.27548	0.00435	TRDN	1.57484	0.007565	EGFLAM	1.58441	0.000191
PLAT	1.43279	0.002199	CYP1B1	1.27383	0.001003	PLN	1.56882	0.007962	GLYCTK	1.56076	0.001049
IDH3A	1.42985	0.000129	FGFR4	1.27198	0.043317	CMYA5	1.56775	0.001259	COL4A6	1.55854	0.000146
MECOM	1.4278	0.000689	CD55	1.2689	0.02909	MYZAP	1.55416	0.000868	JAZF1	1.55823	0.000922
EPHA7	1.42378	0.004522	PROCR	1.25814	0.007956	PSMD5-AS1	1.53276	0.011147	LCN9	1.55713	0.001835
UNC45B	1.41967	0.010658	AC002480.5	1.25774	0.005348	ATP1B2	1.53087	0.000803	FOXA3	1.55645	0.0009
CKM	1.41738	0.001833	ROBO2	1.24943	0.027397	AC027612.6	1.52529	7.69e-05	CBR1	1.55413	0.001853
FHL1	1.41659	0.003342	TMEM54	1.24912	0.027612	PPARGC1A	1.52344	0.004984	CRYM	1.55256	0.001172
FHOD3	1.41365	0.002765	SNORA73B	1.24736	0.000862	SNCAIP	1.51672	0.023884	ZNF436-AS1	1.54816	0.000613
CMYA5	1.41364	0.001802	RAB17	1.24533	0.002778	SYTL2	1.51437	0.004824	PRODH2	1.54585	0.000331
VCAM1	1.41105	0.012136	KCNK1	1.24482	0.03273	NTRK2	1.48808	0.020761	HNF1B	1.536	0.000299
CADPS	1.39125	0.00216	CST1	1.24289	0.003084	RCSD1	1.48646	0.017406	PALD1	1.53435	0.000314
POPDC2	1.38896	0.004424	RIPPLY1	1.2172	0.028359	PCDHB16	1.47671	8.19e-05	PNPLA3	1.52991	0.000609
CTB-17P3.4	1.38529	0.004649	NFE2L3	1.20433	0.00839	FABP3	1.47632	0.000631	BCKDHA	1.51244	0.004562
TTN	1.38454	0.006047	NOSTRIN	1.20237	0.029538	CSRP3	1.4737	0.000431	CLVS2	1.50391	0.002294
ILDR2	1.38161	0.00589	SCNN1A	1.19166	0.012386	PCDHA11	1.46382	0.000153	PPM1H	1.49899	0.00397
MYZAP	1.37875	0.004598	ATP6V0D2	1.18972	0.008939	RP11-867G23.10	1.45364	0.001932	CDKN1A	1.49351	0.000319
RP11-447L10.1	1.36665	0.006958	CCKBR	1.18732	0.004857	PRKCH	1.44917	0.000246	TRIM6	1.48979	0.012111
NODAL	1.35673	0.002445	FOXA3	1.18589	0.010891	FHOD3	1.44816	0.000135	CTD-2545G14.4	1.48192	0.002126
HDAC9	1.35541	0.002868	HHEX	1.17551	0.04552	ACE2	1.44663	0.002205	ZAP70	1.4795	0.01077
BCO2	1.35526	0.001332	CD34	1.16187	0.003906	IFIT1	1.43988	0.003685	F10	1.47744	0.000363
MICAL2	1.35396	0.005374	RIT2	1.16068	0.001995	ILDR2	1.43759	0.003527	CTD-2501M5.1	1.4763	0.000145
FBXO32	1.35045	0.001471	PLEKHG6	1.16022	0.020636	TPM1	1.42749	0.011509	VWA5B2	1.47521	0.000504
FABP3	1.34266	0.000873	KIT	1.15885	0.006332	HRC	1.42656	0.009521	MIR6891	1.46771	0.000312
SLN	1.34218	0.008874	MSX2	1.15748	0.018322	TMOD1	1.42655	0.004771	LINC01021	1.46504	0.000122
