# Supplementary material for: Placental growth factor exerts a dual function for cardiomyogenesis and vasculogenesis during heart development
Source: Nat Commun. 2023 Sep 5;14:5435. doi: 10.1038/s41467-023-41305-7 (PMC10480216; doi:10.1038/s41467-023-41305-7)
Supplement: Supplementary file 8 — Source Data [file 41467_2023_41305_MOESM8_ESM.xlsx]

## Sheet: Figure 1
Fig.1e (left)			Fig.1e (right)
Growth factors	Corrected P-value (FDR) to ISL1		Growth factors	Corrected P-value (FDR) to NKX2-5
FGF10	7.40162e-72		IGF2	3.08949e-279
IGF2	1.49128e-41		BMP7	1.28907e-222
FGF9	2.81218e-36		BMP5	1.83302e-157
IGFBP2	1.90671e-20		IGFBP4	4.65863e-127
PGF	5.43556e-15		IGFBP7	4.85291e-103
FGF8	3.90397e-13		IGF1	2.60984e-86
IGF1	3.90205e-11		CLEC11A	3.69059e-84
IGFBP5	5.09602e-09		FGF12	4.16757e-74
BMP4	4.56726e-08		TGFB3	5.04705e-44
BMP7	5.76751e-08		IGFBP3	9.79818e-44
GDF15	5.91933e-06		BMP10	2.36247e-42
IGFBP4	1.42555e-05		GDF6	1.77748e-41
TGFB3	2.00693e-05		TGFB2	8.7443e-40
FGF4	3.88318e-05		BMP4	9.11009e-32
VEGFD	0.000142741		EGFL7	2.08107e-31
EGFL7	0.000513543		TGFB1	9.49892e-30
IGFBP7	0.000538787		NGF	4.40646e-28
HGF	0.000606776		FGF16	7.885e-27
NGF	0.00261508		CXCL12	2.49224e-25
NRG1	0.00600791		VEGFB	2.32917e-22
VEGFA	0.00765549		IGFBP6	6.75728e-19
GDF6	0.00849244		VEGFC	9.34457e-18
PDGFA	0.0104846		HGF	8.37469e-14
IGFBP6	0.0124209		CSF1	6.41123e-13
CXCL12	0.0365321		PGF	2.46814e-10
FGF12	0.0443363		GDF10	2.3499e-08
VEGFB	0.0615009		VEGFA	1.39752e-07
RLN2	0.0747067		EGFL6	2.59175e-05
GDF9	0.11993		NRG1	4.5165e-05
FGF23	0.127499		BMP2	0.000587763

## Sheet: Figure 2
Fig.2b			Fig.2d			Fig.2f			Fig.2h
Group	TNNT2+ CM (relative values)		Group	TNNT2+ CM (relative values)		Group	PECAM1+ EC (relative values)		Group	PDGFRB+ SMC (relative values)
Control	1		Control	1		Control	1		Control	1
Control	1		Control	1		Control	1		Control	1
Control	1		Control	1		Control	1		Control	1
Control	1		Control	1		Control	1		Control	1
Control	1		Control	1		Control	1		Control	1
LACZ	0.515		LACZ	1.176		LACZ	1.935		LACZ	0.484
LACZ	0.494		LACZ	0.939		LACZ	0		LACZ	0.524
LACZ	1.215		LACZ	0.936		LACZ	2.067		LACZ	1.198
LACZ	0.786		LACZ	1.112		LACZ	0.563		LACZ	0.573
LACZ	0.951		LACZ	0.946		LACZ	0		LACZ	0.893
VEGFA	1.18		VEGFA	0.938		VEGFA	52		VEGFA	0.444
VEGFA	1.091		VEGFA	1.012		VEGFA	50.21		VEGFA	0.274
VEGFA	1.127		VEGFA	0.824		VEGFA	20.8		VEGFA	0.912
VEGFA	1.26		VEGFA	0.823		VEGFA	38.75		VEGFA	0.478
VEGFA	0.855		VEGFA	0.952		VEGFA	37.88		VEGFA	0.651
PLGF	1.717		PLGF	1.053		PLGF	12		PLGF	0.316
PLGF	1.438		PLGF	1.255		PLGF	11.79		PLGF	0.43
PLGF	2.401		PLGF	1.11		PLGF	8		PLGF	0.573
PLGF	1.264		PLGF	0.92		PLGF	5.25		PLGF	2.11
PLGF	2.268		PLGF	1.298		PLGF	15.25		PLGF	1.772
SDF1	1.324		SDF1	1.014		SDF1	3.871		SDF1	1.532
SDF1	1.306		SDF1	1.145		SDF1	4.138		SDF1	1.038
SDF1	0.884		SDF1	0.896		SDF1	0		SDF1	1.986
SDF1	1.838		SDF1	1.3		SDF1	3.625		SDF1	0.4
SDF1	1.089		SDF1	1.124		SDF1	2.678		SDF1	1.278
IGF1	1.114		IGF1	1.155		IGF1	0		IGF1	1.005
IGF1	1.032		IGF1	1.086		IGF1	0		IGF1	1.286
IGF1	1.358		IGF1	0.942		IGF1	4.8		IGF1	0.833
IGF1	0.881		IGF1	1.117		IGF1	0		IGF1	1.84
IGF1	1.253		IGF1	1.153		IGF1	1.569		IGF1	1.42
IGFBP5	1.317		IGFBP5	1.398		IGFBP5	3.871		IGFBP5	0.769
IGFBP5	1.027		IGFBP5	0.847		IGFBP5	0		IGFBP5	1.038
IGFBP5	1.517		IGFBP5	0.889		IGFBP5	0		IGFBP5	1.325
IGFBP5	1.029		IGFBP5	1.029		IGFBP5	0		IGFBP5	1.855
IGFBP5	1.518		IGFBP5	0.978		IGFBP5	2.918		IGFBP5	1.182
BMP4	0.399		BMP4	0.772		BMP4	0		BMP4	0.681
BMP4	0.407		BMP4	0.824		BMP4	0		BMP4	0.124
BMP4	0.675		BMP4	1.015		BMP4	1.231		BMP4	0.889
BMP4	0.514		BMP4	0.926		BMP4	1.156		BMP4	0.345
BMP4	0.767		BMP4	0.884		BMP4	0.542		BMP4	0.52
PDGFB	1.792		PDGFB	1.143		PDGFB	3.871		PDGFB	0.171
PDGFB	1.162		PDGFB	0.949		PDGFB	4.345		PDGFB	0.072
PDGFB	1.245		PDGFB	0.823		PDGFB	0		PDGFB	0.948
PDGFB	1.061		PDGFB	1.061		PDGFB	0		PDGFB	0.808
PDGFB	1.338		PDGFB	1.167		PDGFB	3.657		PDGFB	1.076
TGFB2	0.89		TGFB2	1.092		TGFB2	0		TGFB2	0.481
TGFB2	1.056		TGFB2	0.962		TGFB2	0		TGFB2	0.333
TGFB2	1.125		TGFB2	0.916		TGFB2	0		TGFB2	1.089
TGFB2	1.207		TGFB2	1.167		TGFB2	3.75		TGFB2	0.739
TGFB2	0.918		TGFB2	1.123		TGFB2	1.981		TGFB2	0.913
GDF10	1.208		GDF10	1.055		GDF10	0		GDF10	1.152
GDF10	0.934		GDF10	1.154		GDF10	0		GDF10	0.653
GDF10	1.467		GDF10	1.156		GDF10	0		GDF10	1.116
GDF10	1.252		GDF10	1.109		GDF10	0		GDF10	1.652
GDF10	1.165		GDF10	1.177		GDF10	0		GDF10	1.235
FGF12	1.064		FGF12	0.915		FGF12	0		FGF12	0.856
FGF12	0.944		FGF12	1.206		FGF12	0		FGF12	1.254
FGF12	1.359		FGF12	0.983		FGF12	0.674		FGF12	1.102
FGF12	1.425		FGF12	1.254		FGF12	1.024		FGF12	0.71
FGF12	1.256		FGF12	1.233		FGF12	0.771		FGF12	0.962

## Sheet: Figure 4
Fig.4c						Fig.4d			Fig.4e
Group	Day	%Ki67+	%ISL1+	%TNNT2+		Group	Day 6_%PDGFRB+ (SMC)		Group	Day 6_%VEC+ (EC)
WT	Day 6	41.8	92.1	37.7		WT	71.1		WT	43
WT	Day 6	53	93.2	23.3		WT	53.1		WT	40.9
WT	Day 6	46.3	82.5	35.2		WT	55.9		WT	38.3
WT	Day 6	51.5	75.5	37.5		WT	88.2		WT	57.7
WT	Day 6	78.8	86.7	24		WT	94.7		WT	47.5
WT	Day 15	4.3	72.5	90.1		PLGFKO	12.8		PLGFKO	1.8
WT	Day 15	12.2	59.5	90.5		PLGFKO	0.8		PLGFKO	2.3
WT	Day 15	19.5	54.6	88.8		PLGFKO	2.5		PLGFKO	2.8
WT	Day 15	8.3	51.5	61.9		PLGFKO	17.1		PLGFKO	4.1
WT	Day 15	20.8	40	53.9		PLGFKO	20.6		PLGFKO	2.9
PLGFKO	Day 6	53.5	47.4	0.1
PLGFKO	Day 6	62	89.2	4
PLGFKO	Day 6	56.7	33.5	8.7
PLGFKO	Day 6	56.4	41.5	0.5
PLGFKO	Day 6	35.4	35.2	0.1
PLGFKO	Day 15	39.3	63.5	6.3
PLGFKO	Day 15	16.8	51.1	36.1
PLGFKO	Day 15	2.7	45.4	27.2
PLGFKO	Day 15	11.7	41.3	1.5
PLGFKO	Day 15	13	50.3	24.4

## Sheet: Figure 5
Fig.5d (left)			Fig.5d (right)
Gene_Set_Name	FDR		Gene_Set_Name	FDR
HEART_DEVELOPMENT	2.02e-20		NEUROGENESIS	1.25e-14
MUSCLE_TISSUE_DEVELOPMENT	1.08e-17		GENERATION_OF_NEURONS	6.58e-14
EMBRYO_DEVELOPMENT	1.16e-17		ENDODERM_DIFFERENTIATION	1.89e-08
VASCULATURE_DEVELOPMENT	2.86e-17		MESODERMAL_COMMITMENT_PATHWAY	2.26e-07
MESENCHYME_DEVELOPMENT	7e-16		ECTODERM_DIFFERENTIATION	1.74e-05
Fig.5f (left)			Fig.5f (right)
Gene_Set_Name	FDR		Gene_Set_Name	FDR
CIRCULATORY_SYSTEM_DEVELOPMENT	9.71e-30		CELL_MIGRATION	2.22e-12
HEART_DEVELOPMENT	2.03e-28		APOPTOTIC_PROCESS	3.11e-11
MESENCHYME_DEVELOPMENT	5.27e-27		BLOOD_VESSEL_MORPHOGENESIS	6.28e-10
MUSCLE_STRUCTURE_DEVELOPMENT	2.04e-23		REGULATION_OF_CELL_DEATH	1.89e-09
VASCULATURE_DEVELOPMENT	5.76e-23		NEUROGENESIS	1.31e-08
Fig.5h (left)			Fig.5h (right)
Gene_Set_Name	FDR		Gene_Set_Name	FDR
HEART_DEVELOPMENT	3.84e-36		EPITHELIUM_DEVELOPMENT	4.8e-15
STRIATED_MUSCLE_CONTRACTION	3.05e-32		REGULATION_OF_LOCOMOTION	1.05e-14
CIRCULATORY_SYSTEM_DEVELOPMENT	6.85e-31		CELL_MOTILITY	1.49e-13
CARDIAC_MUSCLE_CONTRACTION	2.14e-29		MORPHOGENESIS_OF_AN_EPITHELIUM	3.56e-12
MUSCLE_TISSUE_DEVELOPMENT	1.15e-26		MESODERMAL_COMMITMENT_PATHWAY	8.57e-05
Fig.5j (left)			Fig.5j (right)
Gene_Set_Name	FDR		Gene_Set_Name	FDR
HEART_DEVELOPMENT	1.74e-32		ECTODERM_DIFFERENTIATION	3.5e-06
MUSCLE_STRUCTURE_DEVELOPMENT	1.19e-31		EMBRYONIC_MORPHOGENESIS	3.8e-05
HEART_PROCES	2.73e-29		NEGATIVE_REGULATION_OF_MULTICELLULAR_ORGANISMAL_PROCESS	0.000282
CIRCULATORY_SYSTEM_DEVELOPMENT	5.74e-27		GASTRULATION	0.000282
REGULATION_OF_HEART_CONTRACTION	3.35e-26		NEGATIVE_REGULATION_OF_CELL_POPULATION_PROLIFERATION	0.00097

## Sheet: Figure 6
Fig.6b			Fig.6d				Fig.6f				Fig.6h
Group	"Kidney+Graft"_weight (mg)		Group	Graft_area (mm2)	TNNT2+_area (x1000 um2)		Group	MLC2v+_area (x1000um2)	Ki67+_density (per mm2)		Group	Vascular_area (VEC+) (x1000um2)
NoTF	272		NoTF	0.27	23.8		NoTF	24.9	154.8		NoTF	0.54
NoTF	199.3		NoTF	0.77	52.4		NoTF	55.3	123.1		NoTF	1.27
NoTF	198.6		NoTF	0.56	30.8		NoTF	30.2	206.7		NoTF	0.96
NoTF	308.9		NoTF	0.58	26.8		NoTF	31.2	198.5		NoTF	4.15
GFP	243.1		GFP	0.33	19.5		GFP	21.5	226.7		GFP	1.5
GFP	278.1		GFP	0.65	35.7		GFP	33.2	312.9		GFP	4.43
GFP	219.4		GFP	0.43	32.8		GFP	34.8	145.8		GFP	2.25
GFP	232.5		GFP	0.58	23.3		GFP	26.8	163.2		GFP	0.89
PLGF	335.8		PLGF	1.09	212.2		PLGF	198.6	733.9		PLGF	12.63
PLGF	302.2		PLGF	0.95	101.2		PLGF	85.8	456		PLGF	5.58
PLGF	308.1		PLGF	0.55	67.6		PLGF	71.9	325.5		PLGF	4.73
PLGF	371		PLGF	0.73	90.1		PLGF	92.3	617.6		PLGF	8.67
PLGF	331.6		PLGF	0.8	117.8		PLGF	105.2	589.1		PLGF	9.39

## Sheet: Figure 7
Fig.7b						Fig.7c
Region	Day	Ab	Day_Ab	Fold enrichment		Region	Day	Ab	Day_Ab	Fold enrichment
Negative control	Day 3	IgG	D3_IgG	0.875701		Negative control	Day 3	IgG	D3_IgG	1.24875
Negative control	Day 3	IgG	D3_IgG	0.979406		Negative control	Day 3	IgG	D3_IgG	0.847251
Negative control	Day 3	IgG	D3_IgG	2.24487		Negative control	Day 3	IgG	D3_IgG	1.37648
Negative control	Day 3	IgG	D3_IgG	0.178234		Negative control	Day 3	IgG	D3_IgG	0.676934
Negative control	Day 3	IgG	D3_IgG	0.76521		Negative control	Day 3	IgG	D3_IgG	1.0479
Negative control	Day 3	EOMES	D3_EOMES	0.209425		Negative control	Day 3	SOX17	D3_SOX17	1.50813
Negative control	Day 3	EOMES	D3_EOMES	1.3508		Negative control	Day 3	SOX17	D3_SOX17	2.5186
Negative control	Day 3	EOMES	D3_EOMES	0.091544		Negative control	Day 3	SOX17	D3_SOX17	0.562314
Negative control	Day 3	EOMES	D3_EOMES	1.13041		Negative control	Day 3	SOX17	D3_SOX17	1.21244
Negative control	Day 3	EOMES	D3_EOMES	2.37228		Negative control	Day 3	SOX17	D3_SOX17	1.47632
Negative control	Day 6	IgG	D6_IgG	1.26552		Negative control	Day 6	IgG	D6_IgG	1.46762
Negative control	Day 6	IgG	D6_IgG	0.790188		Negative control	Day 6	IgG	D6_IgG	0.567319
Negative control	Day 6	IgG	D6_IgG	1		Negative control	Day 6	IgG	D6_IgG	1.21249
Negative control	Day 6	IgG	D6_IgG	1.56323		Negative control	Day 6	IgG	D6_IgG	0.874616
Negative control	Day 6	IgG	D6_IgG	0.577126		Negative control	Day 6	IgG	D6_IgG	0.983897
Negative control	Day 6	EOMES	D6_EOMES	1.50447		Negative control	Day 6	SOX17	D6_SOX17	2.43748
Negative control	Day 6	EOMES	D6_EOMES	2.23656		Negative control	Day 6	SOX17	D6_SOX17	3.12481
Negative control	Day 6	EOMES	D6_EOMES	1.09985		Negative control	Day 6	SOX17	D6_SOX17	1.1148
Negative control	Day 6	EOMES	D6_EOMES	0.874735		Negative control	Day 6	SOX17	D6_SOX17	1.76483
Negative control	Day 6	EOMES	D6_EOMES	2.74143		Negative control	Day 6	SOX17	D6_SOX17	0.898648
PLGF promoter region_1 (-1934bp)	Day 3	IgG	D3_IgG	1.49037		PLGF promoter region_1 (-3901bp)	Day 3	IgG	D3_IgG	1.3939
PLGF promoter region_1 (-1934bp)	Day 3	IgG	D3_IgG	0.762231		PLGF promoter region_1 (-3901bp)	Day 3	IgG	D3_IgG	0.717412
PLGF promoter region_1 (-1934bp)	Day 3	IgG	D3_IgG	1.62542		PLGF promoter region_1 (-3901bp)	Day 3	IgG	D3_IgG	1.68742
PLGF promoter region_1 (-1934bp)	Day 3	IgG	D3_IgG	0.454254		PLGF promoter region_1 (-3901bp)	Day 3	IgG	D3_IgG	0.374552
PLGF promoter region_1 (-1934bp)	Day 3	IgG	D3_IgG	0.651245		PLGF promoter region_1 (-3901bp)	Day 3	IgG	D3_IgG	1.04457
PLGF promoter region_1 (-1934bp)	Day 3	EOMES	D3_EOMES	101.835		PLGF promoter region_1 (-3901bp)	Day 3	SOX17	D3_SOX17	29.208
PLGF promoter region_1 (-1934bp)	Day 3	EOMES	D3_EOMES	65.404		PLGF promoter region_1 (-3901bp)	Day 3	SOX17	D3_SOX17	20.4793
PLGF promoter region_1 (-1934bp)	Day 3	EOMES	D3_EOMES	86.7623		PLGF promoter region_1 (-3901bp)	Day 3	SOX17	D3_SOX17	31.0487
PLGF promoter region_1 (-1934bp)	Day 3	EOMES	D3_EOMES	116.789		PLGF promoter region_1 (-3901bp)	Day 3	SOX17	D3_SOX17	15.898
PLGF promoter region_1 (-1934bp)	Day 3	EOMES	D3_EOMES	141.615		PLGF promoter region_1 (-3901bp)	Day 3	SOX17	D3_SOX17	33.8967
PLGF promoter region_1 (-1934bp)	Day 6	IgG	D6_IgG	1.23847		PLGF promoter region_1 (-3901bp)	Day 6	IgG	D6_IgG	1.00568
PLGF promoter region_1 (-1934bp)	Day 6	IgG	D6_IgG	0.898466		PLGF promoter region_1 (-3901bp)	Day 6	IgG	D6_IgG	0.676732
PLGF promoter region_1 (-1934bp)	Day 6	IgG	D6_IgG	0.567637		PLGF promoter region_1 (-3901bp)	Day 6	IgG	D6_IgG	1.44276
PLGF promoter region_1 (-1934bp)	Day 6	IgG	D6_IgG	1.23483		PLGF promoter region_1 (-3901bp)	Day 6	IgG	D6_IgG	1.11458
PLGF promoter region_1 (-1934bp)	Day 6	IgG	D6_IgG	1.10946		PLGF promoter region_1 (-3901bp)	Day 6	IgG	D6_IgG	0.896236
PLGF promoter region_1 (-1934bp)	Day 6	EOMES	D6_EOMES	75.6721		PLGF promoter region_1 (-3901bp)	Day 6	SOX17	D6_SOX17	38.3507
PLGF promoter region_1 (-1934bp)	Day 6	EOMES	D6_EOMES	67.8623		PLGF promoter region_1 (-3901bp)	Day 6	SOX17	D6_SOX17	26.6762
PLGF promoter region_1 (-1934bp)	Day 6	EOMES	D6_EOMES	43.7266		PLGF promoter region_1 (-3901bp)	Day 6	SOX17	D6_SOX17	43.8748
PLGF promoter region_1 (-1934bp)	Day 6	EOMES	D6_EOMES	39.2187		PLGF promoter region_1 (-3901bp)	Day 6	SOX17	D6_SOX17	51.4579
PLGF promoter region_1 (-1934bp)	Day 6	EOMES	D6_EOMES	88.129		PLGF promoter region_1 (-3901bp)	Day 6	SOX17	D6_SOX17	66.5892
PLGF promoter region_2 (-1408bp)	Day 3	IgG	D3_IgG	0.886747		PLGF promoter region_2 (-1638bp)	Day 3	IgG	D3_IgG	0.175502
PLGF promoter region_2 (-1408bp)	Day 3	IgG	D3_IgG	0.576273		PLGF promoter region_2 (-1638bp)	Day 3	IgG	D3_IgG	1.84619
PLGF promoter region_2 (-1408bp)	Day 3	IgG	D3_IgG	1.23238		PLGF promoter region_2 (-1638bp)	Day 3	IgG	D3_IgG	1.2348
PLGF promoter region_2 (-1408bp)	Day 3	IgG	D3_IgG	1.14827		PLGF promoter region_2 (-1638bp)	Day 3	IgG	D3_IgG	0.573466
PLGF promoter region_2 (-1408bp)	Day 3	IgG	D3_IgG	0.434658		PLGF promoter region_2 (-1638bp)	Day 3	IgG	D3_IgG	0.765623
PLGF promoter region_2 (-1408bp)	Day 3	EOMES	D3_EOMES	2.34739		PLGF promoter region_2 (-1638bp)	Day 3	SOX17	D3_SOX17	4.33698
PLGF promoter region_2 (-1408bp)	Day 3	EOMES	D3_EOMES	1.57837		PLGF promoter region_2 (-1638bp)	Day 3	SOX17	D3_SOX17	6.78702
PLGF promoter region_2 (-1408bp)	Day 3	EOMES	D3_EOMES	1.59352		PLGF promoter region_2 (-1638bp)	Day 3	SOX17	D3_SOX17	3.80083
PLGF promoter region_2 (-1408bp)	Day 3	EOMES	D3_EOMES	0.333322		PLGF promoter region_2 (-1638bp)	Day 3	SOX17	D3_SOX17	3.2346
PLGF promoter region_2 (-1408bp)	Day 3	EOMES	D3_EOMES	4.97382		PLGF promoter region_2 (-1638bp)	Day 3	SOX17	D3_SOX17	2.98593
PLGF promoter region_2 (-1408bp)	Day 6	IgG	D6_IgG	1.44029		PLGF promoter region_2 (-1638bp)	Day 6	IgG	D6_IgG	2.21959
PLGF promoter region_2 (-1408bp)	Day 6	IgG	D6_IgG	0.694306		PLGF promoter region_2 (-1638bp)	Day 6	IgG	D6_IgG	0.450533
PLGF promoter region_2 (-1408bp)	Day 6	IgG	D6_IgG	1.00436		PLGF promoter region_2 (-1638bp)	Day 6	IgG	D6_IgG	1.76473
PLGF promoter region_2 (-1408bp)	Day 6	IgG	D6_IgG	0.971274		PLGF promoter region_2 (-1638bp)	Day 6	IgG	D6_IgG	0.465351
PLGF promoter region_2 (-1408bp)	Day 6	IgG	D6_IgG	0.773525		PLGF promoter region_2 (-1638bp)	Day 6	IgG	D6_IgG	1.00025
PLGF promoter region_2 (-1408bp)	Day 6	EOMES	D6_EOMES	1.26231		PLGF promoter region_2 (-1638bp)	Day 6	SOX17	D6_SOX17	30.6329
PLGF promoter region_2 (-1408bp)	Day 6	EOMES	D6_EOMES	2.54217		PLGF promoter region_2 (-1638bp)	Day 6	SOX17	D6_SOX17	28.4436
PLGF promoter region_2 (-1408bp)	Day 6	EOMES	D6_EOMES	1.04898		PLGF promoter region_2 (-1638bp)	Day 6	SOX17	D6_SOX17	22.5679
PLGF promoter region_2 (-1408bp)	Day 6	EOMES	D6_EOMES	2.12098		PLGF promoter region_2 (-1638bp)	Day 6	SOX17	D6_SOX17	33.979
PLGF promoter region_2 (-1408bp)	Day 6	EOMES	D6_EOMES	1.31259		PLGF promoter region_2 (-1638bp)	Day 6	SOX17	D6_SOX17	37.8457
PLGF promoter region_3 (-790/-724bp)	Day 3	IgG	D3_IgG	1.83746		PLGF promoter region_3 (-1542bp)	Day 3	IgG	D3_IgG	0.770793
PLGF promoter region_3 (-790/-724bp)	Day 3	IgG	D3_IgG	0.334588		PLGF promoter region_3 (-1542bp)	Day 3	IgG	D3_IgG	1.25262
PLGF promoter region_3 (-790/-724bp)	Day 3	IgG	D3_IgG	0.223236		PLGF promoter region_3 (-1542bp)	Day 3	IgG	D3_IgG	1.34563
PLGF promoter region_3 (-790/-724bp)	Day 3	IgG	D3_IgG	1.12334		PLGF promoter region_3 (-1542bp)	Day 3	IgG	D3_IgG	0.675712
PLGF promoter region_3 (-790/-724bp)	Day 3	IgG	D3_IgG	1.53401		PLGF promoter region_3 (-1542bp)	Day 3	IgG	D3_IgG	0.86589
PLGF promoter region_3 (-790/-724bp)	Day 3	EOMES	D3_EOMES	6.76955		PLGF promoter region_3 (-1542bp)	Day 3	SOX17	D3_SOX17	3.86838
PLGF promoter region_3 (-790/-724bp)	Day 3	EOMES	D3_EOMES	4.45671		PLGF promoter region_3 (-1542bp)	Day 3	SOX17	D3_SOX17	4.64533
PLGF promoter region_3 (-790/-724bp)	Day 3	EOMES	D3_EOMES	14.8727		PLGF promoter region_3 (-1542bp)	Day 3	SOX17	D3_SOX17	5.8736
PLGF promoter region_3 (-790/-724bp)	Day 3	EOMES	D3_EOMES	15.1962		PLGF promoter region_3 (-1542bp)	Day 3	SOX17	D3_SOX17	2.23194
PLGF promoter region_3 (-790/-724bp)	Day 3	EOMES	D3_EOMES	18.9278		PLGF promoter region_3 (-1542bp)	Day 3	SOX17	D3_SOX17	2.44231
PLGF promoter region_3 (-790/-724bp)	Day 6	IgG	D6_IgG	0.965624		PLGF promoter region_3 (-1542bp)	Day 6	IgG	D6_IgG	0.766024
PLGF promoter region_3 (-790/-724bp)	Day 6	IgG	D6_IgG	1.22346		PLGF promoter region_3 (-1542bp)	Day 6	IgG	D6_IgG	1.30544
PLGF promoter region_3 (-790/-724bp)	Day 6	IgG	D6_IgG	0.776465		PLGF promoter region_3 (-1542bp)	Day 6	IgG	D6_IgG	2.01497
PLGF promoter region_3 (-790/-724bp)	Day 6	IgG	D6_IgG	0.552447		PLGF promoter region_3 (-1542bp)	Day 6	IgG	D6_IgG	0.149679
PLGF promoter region_3 (-790/-724bp)	Day 6	IgG	D6_IgG	1.52147		PLGF promoter region_3 (-1542bp)	Day 6	IgG	D6_IgG	1.2432
PLGF promoter region_3 (-790/-724bp)	Day 6	EOMES	D6_EOMES	3.16837		PLGF promoter region_3 (-1542bp)	Day 6	SOX17	D6_SOX17	19.7771
PLGF promoter region_3 (-790/-724bp)	Day 6	EOMES	D6_EOMES	2.57847		PLGF promoter region_3 (-1542bp)	Day 6	SOX17	D6_SOX17	15.5192
PLGF promoter region_3 (-790/-724bp)	Day 6	EOMES	D6_EOMES	6.78324		PLGF promoter region_3 (-1542bp)	Day 6	SOX17	D6_SOX17	12.4868
PLGF promoter region_3 (-790/-724bp)	Day 6	EOMES	D6_EOMES	9.94791		PLGF promoter region_3 (-1542bp)	Day 6	SOX17	D6_SOX17	20.1955
PLGF promoter region_3 (-790/-724bp)	Day 6	EOMES	D6_EOMES	4.28785		PLGF promoter region_3 (-1542bp)	Day 6	SOX17	D6_SOX17	18.4587
						PLGF promoter region_4 (-1384bp)	Day 3	IgG	D3_IgG	2.21864
						PLGF promoter region_4 (-1384bp)	Day 3	IgG	D3_IgG	0.365862
						PLGF promoter region_4 (-1384bp)	Day 3	IgG	D3_IgG	1.31246
						PLGF promoter region_4 (-1384bp)	Day 3	IgG	D3_IgG	0.457662
						PLGF promoter region_4 (-1384bp)	Day 3	IgG	D3_IgG	0.674637
						PLGF promoter region_4 (-1384bp)	Day 3	SOX17	D3_SOX17	8.37928
						PLGF promoter region_4 (-1384bp)	Day 3	SOX17	D3_SOX17	8.52091
						PLGF promoter region_4 (-1384bp)	Day 3	SOX17	D3_SOX17	4.76031
						PLGF promoter region_4 (-1384bp)	Day 3	SOX17	D3_SOX17	5.89731
						PLGF promoter region_4 (-1384bp)	Day 3	SOX17	D3_SOX17	7.30872
						PLGF promoter region_4 (-1384bp)	Day 6	IgG	D6_IgG	1.89608
						PLGF promoter region_4 (-1384bp)	Day 6	IgG	D6_IgG	0.527404
						PLGF promoter region_4 (-1384bp)	Day 6	IgG	D6_IgG	1.33428
						PLGF promoter region_4 (-1384bp)	Day 6	IgG	D6_IgG	1.24811
						PLGF promoter region_4 (-1384bp)	Day 6	IgG	D6_IgG	0.687489
						PLGF promoter region_4 (-1384bp)	Day 6	SOX17	D6_SOX17	30.4495
						PLGF promoter region_4 (-1384bp)	Day 6	SOX17	D6_SOX17	30.4228
						PLGF promoter region_4 (-1384bp)	Day 6	SOX17	D6_SOX17	38.8948
						PLGF promoter region_4 (-1384bp)	Day 6	SOX17	D6_SOX17	47.7343
						PLGF promoter region_4 (-1384bp)	Day 6	SOX17	D6_SOX17	27.8648

## Sheet: Supplementary Figure 1
Supple. Fig.1e
Growth factors	Corrected P-value (FDR) to ISL1
IGFBP5	4.07005e-09
VEGFA	4.31886e-09
FGF12	1.7742e-08
GDF10	1.21015e-07
SDF1	1.50799e-05
BMP4	2.02366e-05
IGF1	3.26561e-05
PLGF	4.15909e-05
TGFB2	0.000232983
IGF2	0.0101259
PDGFB	0.0111653
TGFB1	0.050697

## Sheet: Supplementary Figure 4
Supple. Fig.4b
Day	Fold increase
Day 0	1.1076
Day 0	0.9024
Day 0	1.0433
Day 0	0.9467
Day 3	2.8861
Day 3	2.547
Day 3	3.3583
Day 3	2.7896
Day 6	1.956
Day 6	2.4387
Day 6	2.574
Day 6	1.8745
Day 12	1.3298
Day 12	1.5672
Day 12	1.7562
Day 12	1.4462

## Sheet: Supplementary Figure 5
Supple. Fig.5b						Supple. Fig.5d				Supple. Fig.5f
Day	Group	Treatment	Group-Treatment	%TNNT2+		Group	Treatment	%PDGFRB+ (SMC)		Group	Treatment	%VEC+ (EC)
Day 6	WT	PLGF(-)	WT_P(-)	37.7		WT	PLGF(-)	71.1		WT	PLGF(-)	43
Day 6	WT	PLGF(-)	WT_P(-)	23.3		WT	PLGF(-)	53.1		WT	PLGF(-)	40.9
Day 6	WT	PLGF(-)	WT_P(-)	35.2		WT	PLGF(-)	55.9		WT	PLGF(-)	38.3
Day 6	WT	PLGF(-)	WT_P(-)	37.5		WT	PLGF(-)	88.2		WT	PLGF(-)	57.7
Day 6	WT	PLGF(-)	WT_P(-)	24		WT	PLGF(-)	94.7		WT	PLGF(-)	47.5
Day 6	WT	PLGF_50	WT_P50	43		WT	PLGF(+)	73		WT	PLGF(+)	58
Day 6	WT	PLGF_50	WT_P50	37.7		WT	PLGF(+)	85.2		WT	PLGF(+)	54.3
Day 6	WT	PLGF_50	WT_P50	23.4		WT	PLGF(+)	54.3		WT	PLGF(+)	52.6
Day 6	WT	PLGF_50	WT_P50	26.6		WT	PLGF(+)	88.9		WT	PLGF(+)	64.9
Day 6	WT	PLGF_50	WT_P50	29.7		WT	PLGF(+)	70.5		WT	PLGF(+)	49.4
Day 6	WT	PLGF_100	WT_P100	54.4		KO	PLGF(-)	12.8		KO	PLGF(-)	1.8
Day 6	WT	PLGF_100	WT_P100	43.1		KO	PLGF(-)	0.8		KO	PLGF(-)	2.3
Day 6	WT	PLGF_100	WT_P100	28.8		KO	PLGF(-)	2.5		KO	PLGF(-)	2.8
Day 6	WT	PLGF_100	WT_P100	30.7		KO	PLGF(-)	17.1		KO	PLGF(-)	4.1
Day 6	WT	PLGF_100	WT_P100	33.8		KO	PLGF(-)	20.6		KO	PLGF(-)	2.9
Day 6	KO	PLGF(-)	KO_P(-)	0.1		KO	PLGF(+)	34		KO	PLGF(+)	21
Day 6	KO	PLGF(-)	KO_P(-)	4		KO	PLGF(+)	22.7		KO	PLGF(+)	12.7
Day 6	KO	PLGF(-)	KO_P(-)	8.7		KO	PLGF(+)	31.1		KO	PLGF(+)	16.5
Day 6	KO	PLGF(-)	KO_P(-)	0.5		KO	PLGF(+)	38.9		KO	PLGF(+)	10.3
Day 6	KO	PLGF(-)	KO_P(-)	0.1		KO	PLGF(+)	27.6		KO	PLGF(+)	19.2
Day 6	KO	PLGF_50	KO_P50	12.3
Day 6	KO	PLGF_50	KO_P50	6.9
Day 6	KO	PLGF_50	KO_P50	9.4
Day 6	KO	PLGF_50	KO_P50	10.8
Day 6	KO	PLGF_50	KO_P50	8.7
Day 6	KO	PLGF_100	KO_P100	22.2
Day 6	KO	PLGF_100	KO_P100	12.3
Day 6	KO	PLGF_100	KO_P100	21.6
Day 6	KO	PLGF_100	KO_P100	18.4
Day 6	KO	PLGF_100	KO_P100	16.4
Day 15	WT	PLGF(-)	WT_P(-)	90.1
Day 15	WT	PLGF(-)	WT_P(-)	90.5
Day 15	WT	PLGF(-)	WT_P(-)	88.8
Day 15	WT	PLGF(-)	WT_P(-)	61.9
Day 15	WT	PLGF(-)	WT_P(-)	53.9
Day 15	WT	PLGF_50	WT_P50	89
Day 15	WT	PLGF_50	WT_P50	83.9
Day 15	WT	PLGF_50	WT_P50	79.5
Day 15	WT	PLGF_50	WT_P50	63.2
Day 15	WT	PLGF_50	WT_P50	86.8
Day 15	WT	PLGF_100	WT_P100	92
Day 15	WT	PLGF_100	WT_P100	90.1
Day 15	WT	PLGF_100	WT_P100	86.6
Day 15	WT	PLGF_100	WT_P100	81.6
Day 15	WT	PLGF_100	WT_P100	76.5
Day 15	KO	PLGF(-)	KO_P(-)	6.3
Day 15	KO	PLGF(-)	KO_P(-)	36.1
Day 15	KO	PLGF(-)	KO_P(-)	27.2
Day 15	KO	PLGF(-)	KO_P(-)	1.5
Day 15	KO	PLGF(-)	KO_P(-)	24.4
Day 15	KO	PLGF_50	KO_P50	53
Day 15	KO	PLGF_50	KO_P50	43
Day 15	KO	PLGF_50	KO_P50	63.2
Day 15	KO	PLGF_50	KO_P50	39
Day 15	KO	PLGF_50	KO_P50	21.9
Day 15	KO	PLGF_100	KO_P100	63.2
Day 15	KO	PLGF_100	KO_P100	62.7
Day 15	KO	PLGF_100	KO_P100	46.1
Day 15	KO	PLGF_100	KO_P100	52.8
Day 15	KO	PLGF_100	KO_P100	59.1

## Sheet: Supplementary Figure 6
Supple. Fig.6a															Supple. Fig.6b
Group	Day	HAND2	MEF2C	NKX2-5	TBX5	MYOCD	ISL1	NFATC4	WNT5A	MEIS2	FGF10	GATA6	EOMES		Group	Day	APLNR	ETV1	KDR	CTGF	ANGPT1	VCAM1
ModPLGF	Day 4	5.33617	3.46722	1.60861	3.86364	4.16537	5.06632	4.80931	4.47623	6.12766	5.14641	5.23064	2.89546		ModPLGF	Day 4	6.30179	3.39765	6.25936	3.1915	0.113516	0.153235
ModPLGF	Day 4	5.22407	3.60461	1.51828	3.89092	4.12202	5.05446	4.77154	4.53426	6.14708	5.23335	5.16612	2.86333		ModPLGF	Day 4	6.23109	2.96552	6.29997	3.47942	0.197748	0.10232
ModPLGF	Day 4	5.47125	3.57648	1.46764	3.77652	4.28457	5.13746	4.98237	4.66244	6.2574	5.18395	5.19749	2.78747		ModPLGF	Day 4	6.3975	3.09374	6.38954	3.27549	0.128368	0.123794
ModPLGF	Day 4	5.01927	3.77236	1.68648	3.66423	4.08265	4.98635	4.87362	4.36465	6.13908	5.39258	5.33958	2.81948		ModPLGF	Day 4	6.29754	3.18935	6.10341	3.19477	0.184682	0.1937
WT	Day 4	2.05041	0.920981	1.32446	1.37209	2.05817	4.86119	2.87586	2.38126	3.89017	3.15458	3.6465	5.8811		WT	Day 4	6.15206	2.74588	5.37879	3.5525	0.0148095	0
WT	Day 4	2.27769	1.19806	1.10325	1.6682	2.28963	5.05877	3.38644	2.81069	3.9405	3.52578	3.62105	5.69764		WT	Day 4	6.61467	2.76849	5.5025	3.58002	0.0849391	0
WT	Day 4	2.1948	1.08346	1.28568	1.5643	2.19367	4.98365	3.17675	2.56874	4.07814	3.32975	3.57347	5.7974		WT	Day 4	6.47872	2.88648	5.49275	3.4743	0.073466	0.0793474
WT	Day 4	1.98476	1.24797	1.38585	1.27458	2.25797	4.88684	3.07126	2.76487	3.99946	3.08037	3.46858	5.94612		WT	Day 4	6.08935	2.69579	5.25849	3.39578	0.0637843	0.0898237
PLGFKO	Day 4	0.175496	0.0727246	0.112695	0.130035	0.685403	4.07331	3.01116	0.880076	1.66729	1.55645	3.4892	6.16453		PLGFKO	Day 4	4.17364	2.03207	2.99776	4.30713	0.0382114	0
PLGFKO	Day 4	0	0.0575515	0	0.148658	0.685496	4.03711	2.63131	0.951553	1.62688	1.265	3.58537	6.0946		PLGFKO	Day 4	4.0466	2.04662	2.93453	4.33758	0.115226	0
PLGFKO	Day 4	0.114735	0.175638	0.23648	0.28346	0.775236	3.98975	2.19738	1.14821	1.76753	1.46846	3.35756	6.28467		PLGFKO	Day 4	4.0579	2.13875	3.08973	4.29597	0.0883248	0.067345
PLGFKO	Day 4	0.312937	0.082675	0.189374	0.384792	0.68749	4.03746	2.3542	0.889579	1.56873	1.53445	3.46785	6.1948		PLGFKO	Day 4	4.24958	2.08936	2.89589	4.39258	0.0283468	0
ModPLGF	Day 6	3.79409	6.28359	5.0727	3.40962	6.79239	4.88112	3.37919	4.32807	5.61689	3.77854	4.64351	2.09893		ModPLGF	Day 6	7.04892	4.0539	5.71485	6.85029	3.21257	4.54052
ModPLGF	Day 6	4.42536	6.50221	4.87655	3.71219	6.68181	4.70127	3.57663	4.26436	6.18671	4.11168	4.434	2.39871		ModPLGF	Day 6	6.63909	4.19516	4.26756	6.81181	2.90121	5.08651
ModPLGF	Day 6	3.86754	6.35649	5.28645	3.57253	6.68648	4.98675	2.93994	4.46125	5.88236	3.88345	4.58235	2.14973		ModPLGF	Day 6	6.98268	4.39579	5.69023	6.99235	3.23648	4.88241
ModPLGF	Day 6	4.08237	6.49348	4.97263	3.81274	6.98936	5.07237	3.23575	4.28685	5.97256	3.78648	4.47864	2.24935		ModPLGF	Day 6	7.19037	4.2858	5.58724	7.09347	3.03479	5.19348
WT	Day 6	3.37965	5.38378	4.23892	2.86238	6.15654	5.08108	3.39775	3.93848	5.23025	4.15262	4.33635	3.1115		WT	Day 6	6.48313	3.32298	6.21549	6.33656	2.19382	3.77936
WT	Day 6	3.02149	4.72792	3.59157	2.51257	5.40204	5.03618	2.80605	3.55287	4.87576	3.91398	4.04829	2.90971		WT	Day 6	5.89479	3.09623	6.04057	5.8769	1.89328	3.02558
WT	Day 6	3.24797	5.19848	3.78745	2.47625	5.98736	5.12397	3.03187	3.67682	4.99365	3.88638	4.23946	3.01826		WT	Day 6	5.98747	3.08937	5.98562	6.19347	1.98735	3.38347
WT	Day 6	3.4865	5.47535	4.41237	2.88785	6.08642	4.98468	3.13949	3.56436	5.18578	4.08639	4.47836	3.29445		WT	Day 6	6.0129	2.89975	5.89033	5.90375	2.03742	3.19348
PLGFKO	Day 6	2.46876	2.5486	1.70652	0.396143	3.30013	4.5647	3.16657	2.18065	3.77567	3.47363	3.62072	3.99623		PLGFKO	Day 6	4.70795	1.35875	6.10951	4.68193	0.77054	0.359048
PLGFKO	Day 6	3.48008	3.54807	2.63614	1.38752	4.403	4.68456	3.46797	3.52886	4.35661	4.35117	3.95684	3.4552		PLGFKO	Day 6	5.98653	1.55237	6.29402	5.31579	0.785002	0.315192
PLGFKO	Day 6	3.1947	3.08464	2.28436	1.13469	3.77648	4.57126	3.43337	2.47685	3.88563	3.56796	3.87864	3.59874		PLGFKO	Day 6	4.88648	1.68467	6.08364	4.89572	0.774723	0.398257
PLGFKO	Day 6	2.99897	3.43979	1.98455	0.9864	4.19795	4.48976	3.3468	3.12375	4.0948	3.99835	3.77457	3.88824		PLGFKO	Day 6	5.13498	1.48655	5.99374	5.01928	0.699473	0.288745
